# Supplementary material for: Extraction with Acidified Methanol—An Easy and Effective Method of Methyl Chlorogenate Formation, as Studied by ESI-MS
Source: Molecules. 2022 Nov 3;27(21):7543. doi: 10.3390/molecules27217543 (PMC9654720; doi:10.3390/molecules27217543)
Supplement: Supplementary file 1 [file molecules-27-07543-s001.zip]

Archive with 1 entries (1 files):
- molecules-1996323-supplementary.pdf
